# Supplementary material for: An Unexpected Regulatory Sequence from Rho-Related GTPase6 Confers Fiber-Specific Expression in Upland Cotton
Source: Int J Mol Sci. 2022 Jan 19;23(3):1087. doi: 10.3390/ijms23031087 (PMC8834676; doi:10.3390/ijms23031087)
Supplement: Supplementary file 1 [file ijms-23-01087-s001.zip]

Archive with 1 entries (1 files):
- ijms-1559150-supplementary.pdf
